# Supplementary material for: Thymoquinone Protective Effect Against Mercury-Induced Reproductive Derangement in Rats: In Vivo and In Silico Investigation
Source: Toxics. 2025 Oct 19;13(10):896. doi: 10.3390/toxics13100896 (PMC12567884; doi:10.3390/toxics13100896)
Supplement: Supplementary file 1 [file toxics-13-00896-s001.zip]

Archive with 1 entries (1 files):
- toxics-3838043-supplementary.pdf
